# Supplementary material for: Development and validation of the DHIS2 platform for integrating sociomedical data to study wound care outcomes
Source: PLoS One. 2024 Dec 4;19(12):e0308553. doi: 10.1371/journal.pone.0308553 (PMC11616813; doi:10.1371/journal.pone.0308553)
Supplement: S2 File — The CSV file contains the original survey data from the participants without their identification. (CSV) [file pone.0308553.s002.csv]

I am	Kindly give your responses for the following statements related to performance, effort and facilitating conditions for using WoundInfo - I would find WoundInfo useful for my job.	Kindly give your responses for the following statements related to performance, effort and facilitating conditions for using WoundInfo - Using WoundInfo could enable me to accomplish research more quickly.	Kindly give your responses for the following statements related to performance, effort and facilitating conditions for using WoundInfo - Using WoundInfo could increase my chances of knowledge discovery.	Kindly give your responses for the following statements related to performance, effort and facilitating conditions for using WoundInfo - My interaction with WoundInfo was clear and understandable.	Kindly give your responses for the following statements related to performance, effort and facilitating conditions for using WoundInfo - It would be easy for me to become skillful at using WoundInfo.	Kindly give your responses for the following statements related to performance, effort and facilitating conditions for using WoundInfo - I would find WoundInfo easy to use.	Kindly give your responses for the following statements related to performance, effort and facilitating conditions for using WoundInfo - I have the resources necessary to use WoundInfo.	Kindly give your responses for the following statements related to performance, effort and facilitating conditions for using WoundInfo - I have the knowledge necessary to use WoundInfo.	Kindly give your responses for the following statements related to performance, effort and facilitating conditions for using WoundInfo - WoundInfo is not compatible with other aspects of my work.	Kindly give your responses for the following statements related to attitude, social influencers and behavioral intention for using WoundInfo - Using WoundInfo could be fun for exploring new research questions.	Kindly give your responses for the following statements related to attitude, social influencers and behavioral intention for using WoundInfo - Clinicians could treat patients in a better way, if WoundInfo analysis was used.	Kindly give your responses for the following statements related to attitude, social influencers and behavioral intention for using WoundInfo - Using WoundInfo could motivate me to do better research.	Kindly give your responses for the following statements related to attitude, social influencers and behavioral intention for using WoundInfo - People who influence my research/clinical decisions think that I should use WoundInfo.	Kindly give your responses for the following statements related to attitude, social influencers and behavioral intention for using WoundInfo - People who are important to me think that I should use WoundInfo.	Kindly give your responses for the following statements related to attitude, social influencers and behavioral intention for using WoundInfo - My use of WoundInfo will depend on whether my colleagues use it for their research/clinical practice.	Kindly give your responses for the following statements related to attitude, social influencers and behavioral intention for using WoundInfo - I intend to use WoundInfo in the next few months.	Kindly give your responses for the following statements related to attitude, social influencers and behavioral intention for using WoundInfo - I predict that I would use WoundInfo in my next research project.	Kindly give your responses for the following statements related to attitude, social influencers and behavioral intention for using WoundInfo - I will use WoundInfo only if I am required to use it.	Kindly give your responses related to the materials provided for the tasks - The documentation slides provided clear instructions.	Kindly give your responses related to the materials provided for the tasks - The survey questions were clear.	Kindly give your responses related to the materials provided for the tasks - I felt there is a disconnect between platform goals and tasks performed.	Kindly give your responses related to the materials provided for the tasks - I would recommend my colleagues to review the WoundInfo platform.
A Faculty/Researcher	Neither agree or disagree	Neither agree or disagree	Neither agree or disagree	Neither agree or disagree	Neither agree or disagree	Neither agree or disagree	Neither agree or disagree	Neither agree or disagree	Neither agree or disagree	Neither agree or disagree	Neither agree or disagree	Neither agree or disagree	Neither agree or disagree	Neither agree or disagree	Neither agree or disagree	Neither agree or disagree	Neither agree or disagree	Neither agree or disagree	Neither agree or disagree	Neither agree or disagree	Neither agree or disagree	Neither agree or disagree
A Faculty/Researcher	Somewhat Agree	Somewhat Agree	Somewhat Agree	Strongly Agree	Strongly Agree	Strongly Agree	Strongly Agree	Strongly Agree	Neither agree or disagree	Somewhat Agree	Neither agree or disagree	Somewhat Agree	Neither agree or disagree	Neither agree or disagree	Neither agree or disagree	Neither agree or disagree	Somewhat Agree	Neither agree or disagree	Somewhat Agree	Somewhat Agree	Neither agree or disagree	Strongly Agree
A Faculty/Researcher	Somewhat Agree	Strongly Agree	Strongly Agree	Neither agree or disagree	Somewhat Agree	Somewhat Disagree	Somewhat Disagree	Somewhat Disagree	Neither agree or disagree	Strongly Agree	Somewhat Agree	Neither agree or disagree	Neither agree or disagree	Neither agree or disagree	Somewhat Agree	Somewhat Agree	Somewhat Agree	Neither agree or disagree	Somewhat Disagree	Somewhat Agree	Somewhat Disagree	Somewhat Agree
A Student	Strongly Agree	Strongly Agree	Strongly Agree	Somewhat Agree	Strongly Agree	Strongly Agree	Somewhat Agree	Somewhat Agree	Strongly Disagree	Strongly Agree	Strongly Agree	Strongly Agree	Somewhat Agree	Somewhat Agree	Somewhat Disagree	Somewhat Agree	Somewhat Agree	Neither agree or disagree	Strongly Agree	Somewhat Agree	Strongly Agree	Strongly Agree
A Clinical Staff	Neither agree or disagree	Neither agree or disagree	Somewhat Agree	Somewhat Disagree	Neither agree or disagree	Somewhat Disagree	Neither agree or disagree	Somewhat Disagree	Neither agree or disagree	Somewhat Agree	Neither agree or disagree	Neither agree or disagree	Neither agree or disagree	Neither agree or disagree	Neither agree or disagree	Strongly Disagree	Strongly Disagree	Neither agree or disagree	Somewhat Disagree	Neither agree or disagree	Neither agree or disagree	Somewhat Agree
A Clinical Staff	Strongly Agree	Strongly Agree	Strongly Agree	Strongly Agree	Somewhat Agree	Strongly Agree	Strongly Agree	Strongly Agree	Neither agree or disagree	Strongly Agree	Somewhat Agree	Somewhat Agree	Somewhat Agree	Somewhat Agree	Neither agree or disagree	Strongly Agree	Strongly Agree	Somewhat Disagree	Strongly Agree	Strongly Agree	Strongly Disagree	Strongly Agree
A Clinical Staff	Strongly Agree	Strongly Agree	Somewhat Agree	Somewhat Agree	Somewhat Agree	Strongly Agree	Strongly Agree	Strongly Agree	Somewhat Agree	Strongly Agree	Strongly Agree	Strongly Agree	Strongly Agree	Strongly Agree	Strongly Agree	Strongly Agree	Strongly Agree	Strongly Agree	Strongly Agree	Strongly Agree	Strongly Agree	Strongly Agree
A Clinical Staff	Somewhat Agree	Somewhat Agree	Somewhat Agree	Somewhat Agree	Somewhat Agree	Somewhat Agree	Somewhat Agree	Neither agree or disagree	Neither agree or disagree	Neither agree or disagree	Neither agree or disagree	Neither agree or disagree	Neither agree or disagree	Somewhat Agree	Somewhat Agree	Somewhat Agree	Neither agree or disagree	Neither agree or disagree	Somewhat Agree	Neither agree or disagree	Somewhat Agree	Neither agree or disagree
A Clinical Staff	Neither agree or disagree	Neither agree or disagree	Neither agree or disagree	Neither agree or disagree	Neither agree or disagree	Neither agree or disagree	Neither agree or disagree	Neither agree or disagree	Neither agree or disagree	Neither agree or disagree	Strongly Agree	Neither agree or disagree	Neither agree or disagree	Neither agree or disagree	Neither agree or disagree	Neither agree or disagree	Neither agree or disagree	Strongly Agree	Neither agree or disagree	Strongly Agree	Neither agree or disagree	Strongly Agree
A Student	Somewhat Agree	Somewhat Agree	Somewhat Agree	Somewhat Agree	Somewhat Agree	Somewhat Agree	Somewhat Agree	Somewhat Agree	Somewhat Agree	Somewhat Agree	Somewhat Agree	Somewhat Agree	Somewhat Agree	Somewhat Agree	Somewhat Agree	Somewhat Agree	Somewhat Agree	Somewhat Agree	Somewhat Agree	Somewhat Agree	Somewhat Agree	Somewhat Agree
A Faculty/Researcher	Strongly Agree	Strongly Agree	Strongly Agree	Strongly Agree	Strongly Agree	Strongly Agree	Somewhat Agree	Strongly Agree	Somewhat Agree	Strongly Agree	Strongly Agree	Strongly Agree	Somewhat Agree	Somewhat Agree	Somewhat Agree	Somewhat Agree	Somewhat Agree	Somewhat Agree	Strongly Agree	Somewhat Agree	Somewhat Agree	Strongly Agree
A Faculty/Researcher	Somewhat Agree	Neither agree or disagree	Neither agree or disagree	Somewhat Agree	Neither agree or disagree	Somewhat Disagree	Neither agree or disagree	Somewhat Agree	Neither agree or disagree	Strongly Agree	Somewhat Agree	Neither agree or disagree	Somewhat Agree	Neither agree or disagree	Neither agree or disagree	Somewhat Disagree	Somewhat Disagree	Somewhat Agree	Somewhat Agree	Neither agree or disagree	Somewhat Disagree	Strongly Agree
